# Supplementary material for: Gene Therapy with p14/tBID Induces Selective and Synergistic Apoptosis in Mutant Ras and Mutant p53 Cancer Cells In Vitro and In Vivo
Source: Biomedicines. 2023 Jan 18;11(2):258. doi: 10.3390/biomedicines11020258 (PMC9953161; doi:10.3390/biomedicines11020258)
Supplement: Supplementary file 1 [file biomedicines-11-00258-s001.zip]

Archive with 1 entries (1 files):
- biomedicines-1709282-supplementary.pdf
